# Supplementary material for: Early Urine Output in the Emergency Room as a Prognostic Indicator for Critically Ill Patients Undergoing Continuous Renal Replacement
Source: Life (Basel). 2025 May 27;15(6):866. doi: 10.3390/life15060866 (PMC12194583; doi:10.3390/life15060866)
Supplement: Supplementary file 1 [file life-15-00866-s001.zip]

Archive with 1 entries (1 files):
- life-3570597-supplementary.pdf
